# Supplementary material for: VST-DAVis: an R Shiny application and web-browser for spatial transcriptomics data analysis and visualization
Source: Bioinform Adv. 2026 Jan 9;6(1):vbag007. doi: 10.1093/bioadv/vbag007 (PMC12866912; doi:10.1093/bioadv/vbag007)
Supplement: vbag007_Supplementary_Data [file vbag007_supplementary_data.zip]

Archive with 3 entries (3 files):
- Table S1.docx
- Table_S2.docx
- Table_S3.docx
